# Supplementary material for: AI and High-Grade Glioma for Diagnosis and Outcome Prediction: Do All Machine Learning Models Perform Equally Well?
Source: Front Oncol. 2021 Nov 23;11:601425. doi: 10.3389/fonc.2021.601425 (PMC8649764; doi:10.3389/fonc.2021.601425)
Supplement: Supplementary Figure 1 — Best results box-plots for Surv12 prediction among all sequences and ROI combination for all classifiers. [file DataSheet_1.zip]

Archive with 28 entries (27 files):
- Supplementary_material/
- __MACOSX/._Supplementary_material
- Supplementary_material/.DS_Store
- __MACOSX/Supplementary_material/._.DS_Store
- Supplementary_material/Figure S8.tif
- __MACOSX/Supplementary_material/._Figure S8.tif
- Supplementary_material/Figure S4.tiff
- __MACOSX/Supplementary_material/._Figure S4.tiff
- Supplementary_material/Figure S9.tif
- __MACOSX/Supplementary_material/._Figure S9.tif
- Supplementary_material/MRI_parameters.docx
- __MACOSX/Supplementary_material/._MRI_parameters.docx
- Supplementary_material/Figure S5.tif
- __MACOSX/Supplementary_material/._Figure S5.tif
- Supplementary_material/Figure S7.tif
- __MACOSX/Supplementary_material/._Figure S7.tif
- Supplementary_material/Figure S6.tif
- __MACOSX/Supplementary_material/._Figure S6.tif
- Supplementary_material/Figure S2.tif
- __MACOSX/Supplementary_material/._Figure S2.tif
- Supplementary_material/Figure S3.tif
- __MACOSX/Supplementary_material/._Figure S3.tif
- Supplementary_material/Supplementary_tables.docx
- __MACOSX/Supplementary_material/._Supplementary_tables.docx
- Supplementary_material/Figure S1.tif
- __MACOSX/Supplementary_material/._Figure S1.tif
- Supplementary_material/Figure S10.tif
- __MACOSX/Supplementary_material/._Figure S10.tif
